# Supplementary material for: α-Lack-SPI Alleviates MASLD in Rats via Regulating Hepatic Lipid Accumulation and Inflammation
Source: Nutrients. 2025 Sep 10;17(18):2918. doi: 10.3390/nu17182918 (PMC12473108; doi:10.3390/nu17182918)
Supplement: Supplementary file 1 [file nutrients-17-02918-s001.zip]

Archive with 1 entries (1 files):
- nutrients-3842593-supplementary.pdf
